# Supplementary material for: Validation of a Blood-Based Protein Biomarker Panel for a Risk Assessment of Lethal Lung Cancer in the Physicians’ Health Study
Source: Cancers (Basel). 2024 May 30;16(11):2070. doi: 10.3390/cancers16112070 (PMC11171146; doi:10.3390/cancers16112070)
Supplement: Supplementary file 1 [file cancers-16-02070-s001.zip]

Archive with 1 entries (1 files):
- cancers-2800101-supplementary.pdf
